# Supplementary material for: Investigation of artificial intelligence integrated fluorescence endoscopy image analysis with indocyanine green for interpretation of precancerous lesions in colon cancer
Source: PLoS One. 2023 May 25;18(5):e0286189. doi: 10.1371/journal.pone.0286189 (PMC10212120; doi:10.1371/journal.pone.0286189)
Supplement: S1 File — (ZIP) [file pone.0286189.s001.zip]

Archive with 10 entries (10 files):
- Supporting information/S1 Fig.pdf
- Supporting information/S10 Fig_raw_images.pdf
- Supporting information/S2 Fig.pdf
- Supporting information/S3 Fig.pdf
- Supporting information/S4 Fig.pdf
- Supporting information/S5 Fig.pdf
- Supporting information/S6 Fig.pdf
- Supporting information/S7 Fig.pdf
- Supporting information/S8 Fig.pdf
- Supporting information/S9 Fig.pdf
